# Supplementary material for: The changes in peripheral blood Th17 and Treg ratios in Hashimoto’s thyroiditis are accompanied by differential PD-1/PD-L1 expression
Source: Front Endocrinol (Lausanne). 2022 Aug 25;13:959477. doi: 10.3389/fendo.2022.959477 (PMC9454193; doi:10.3389/fendo.2022.959477)
Supplement: Supplementary file 1 [file DataSheet_1.xlsx]

## Sheet: NC
Number	Code	Gender	Age	T3(nmol/L)	T4(nmol/L)	FT3(pmol/L)	FT4(pmol/L)	TSH(mIU/L)	aTPO(U/ml)	aTG(U/ml	Treg%	Th17%	PD-1+Treg%	PD-L1+Treg	PD-1+Th17%	PD-L1+Th17
N1	G166	F	66	1.44	149.3	5.01	22.52	2.68	50.2	73	6.04	2.68	6.2	51.7	22.1	15.3
N2	G170	M	32	1.23	70.1	4.77	15.07	1.83	58.8	25.7	8.83	3.36	9.5	5.53	18.9	9.85
N3	G184	F	40	1.3	76.7	3.81	11.7	1.9	54.7	25.2	6.41	2.26	5.9	2.77	22.7	11.4
N4	G190	F	29	1.42	55.7	4.95	14.08	2.18	57.6	42.8	7.48	3.75	8.12	7.57	16.1	7.09
N5	G193	F	32	1.85	96.1	4.99	16.25	0.79	40.1	37.9	4.22	3.15	9.44	7.23	17.2	1.98
N6	G251	F	45	1.48	94.3	4.62	14.91	1.06	69.4	37.7	5.77	3.04	10.2	15.9	15	0.97
N7	G253	F	20	1.35	91.7	4.17	15.58	1.68	55.7	31.9	4.03	4.78	8.79	11	17.3	1.21
N8	G256	F	28	1.4	100	4.75	18.9	1.31	58.5	46.2	3.85	3.67	8.48	7.77	17.9	1.26
N9	G258	M	51	1.49	94.1	4.81	16.6	2.69	53	36.4	4.73	3.42	12.6	13.7	17.7	3.14
N10	G259	F	50	1.62	108	4.45	15.08	4.09	53.8	29.7	3.13	3.61	9.11	11.1	18.7	1.45
N11	G263	F	27	1.77	91.7	4.76	13.38	2.69	46.1	45.2	4.2	2.83	15.6	14.3	12.2	2.47
N12	G264	F	55	1.27	66.7	4.32	16.08	0.15	59.2	36.3	4.53	3.02	12	11.8	16.3	4.13
N13	G266	F	28	1.42	98	4.46	16.4	2.59	53.6	42.6	3.15	2.78	14.6	19.5	13.2	3.77
N14	G280	F	23	1.67	75.9	5.34	14.52	2.05	64.5	43.1	4.54	3.49	14.8	5.96	14	0.76
N15	G281	F	56	1.3	94.5	4.52	16.59	2.68	83	15	6.48	3.83	13.7	11.7	16.9	0.42
N16	G282	F	57	0.63	30.4	4.14	16.09	2.8	73.9	20.2	5.87	3.43	7.08	10.6	21.5	0.21
N17	G286	F	15	1.71	74.7	5.59	15.58	3.76	54.1	15	5.95	2.98	10.7	5.5	19	0.5
N18	G287	F	26	1.78	71.1	5.42	13.63	3.41	55.5	27.4	7.18	2	8.08	4.51	16.1	0.85
N19	G290	F	41	1.22	61.8	5.15	13.35	1.87	52.5	30.3	7.29	2.26	9.42	7.22	22.8	1.23
N20	G291	F	57	1.21	82.5	4.48	15.59	4.68	46.8	17.3	7.59	2.36	9.94	5.93	25.8	4.03
N21	G292	F	32	1.6	93.9	4.92	15.65	1.16	47.4	15	6.6	2.86	10.6	7.2	27.3	4.2

## Sheet: HT
Number	Code	Gender	Age	T3(nmol/L)	T4(nmol/L)	FT3(pmol/L)	FT4(pmol/L)	TSH(mIU/L)	aTPO(U/ml)	aTG(U/ml	Treg%	Th17%	PD-1+Treg%	PD-L1+Treg%	PD-1+Th17%	PD-L1+Th17%
H1	G167	F	15	1.92	124.7	5.86	19.86	2.68	1300	500	4.29	6.69	12.2	54.9	8.46	8.46
H2	G168	F	29	1.82	120	5	20.44	1.79	228.9	196.7	5.67	7.29	14.1	39.5	9.73	8.21
H3	G169	F	29	0.97	7.11	2.7	1.12	13.9	1300	109.2	6.7	6.25	15	32.5	2.95	1.2
H4	G171	F	54	1.44	93.3	4.9	14.25	4.52	88.9	291.7	3.05	5.22	14.7	33.4	8.46	9.33
H5	G172	F	48	1.21	83	4.24	11.67	2.13	245.5	83.4	5.48	9.46	17.4	23.6	4.4	6.31
H6	G173	F	59	1.31	50.1	4.63	8.73	14.74	169.9	259.3	4.66	8.03	16.7	25.6	5.12	9.71
H7	G174	F	31	1.88	132.1	8.34	28.6	0.01	173	331.7	7.85	7.63	14.5	21.1	3.47	7.63
H8	G182	F	28	1.44	99.7	4.8	20.74	0.05	57	500	4.83	6.13	20.3	16.7	15.2	7.92
H9	G183	F	60	1.41	88.3	4.73	13.21	0.81	1300	500	5.63	7.77	22.8	17	11.6	3.35
H10	G185	F	44	1.11	129.2	4.28	21.67	0.07	52.6	27.2	3.12	8.68	17.4	14.8	7.13	2.05
H11	G186	F	34	1.46	72.6	4.65	13.53	7.15	1300	500	3.87	8.35	19.4	22	10	3.21
H12	G187	F	51	1.41	91.2	3.58	14.85	1.54	78.8	500	4.32	7.54	20.4	16.7	8.19	4.65
H13	G188	F	28	1.56	66.8	4.3	13.3	5.72	1300	500	2.85	7.23	18.9	25.2	5.05	2.28
H14	G189	F	24	1.56	70.5	4.75	12.8	2.33	54.1	500	4.95	7.04	21.5	16.4	9.56	4.2
H15	G191	F	43	2.07	87.3	4.91	14.46	4.93	1300	112.1	2.54	5.13	15.7	18.3	13	2.72
H16	G192	F	15	1.62	38	3.98	8.59	67.51	1300	397.5	2.99	7.1	21	10	6.29	1.96
H17	G194	F	55	1.55	93.2	4.35	15.59	0.75	1300	101.2	2.91	4.25	18.1	14.6	5.5	0.45
H18	G195	F	51	1.9	102.1	4.9	15.54	2.43	65.6	116.7	2.27	6.13	22.5	14.7	6.25	1.54
H19	G196	F	51	1.41	100.6	4.11	17.55	1.11	58.3	103.2	3.73	5.75	14.8	17.6	7.5	1.96
H20	G197	F	39	1.18	54.2	4.37	14.6	0.98	593.4	126	2.47	4.65	13.3	20	4.52	2.24
H21	G198	F	15	1.73	67.3			17.07	1300	500	3.9	4.95	12	23.2	5.13	0.98
H22	G199	M	16	1.41	56.9	0.97	3.44	2.27	553.56	1000	2.72	7.05	15.5	25	4.34	0.55
H23	G200	F	46	2.1	102.9	5.56	17.01	0.23	1300	500	1.53	6.15	15	25.3	4.5	1.64
H24	G201	F	33	1.48	85.1	4.52	15.1	1.68	41.2	84.5	3.35	5.57	16.1	18.8	3.65	1.75
H25	G250	F	30	1.35	84.7	3.99	16.35	1.43	1300	500	2.12	6.05	18	16.7	6.89	2.6
H26	G252	F	23	1.38	92.3	3.64	11.57	98.16	1300	500	2.35	6.32	16.1	16.4	9	1.75
H27	G254	F	66	1.42	106.2	4.91	17.82	2.19	241	500	2.37	7.54	14.4	16.1	7.6	1.25
H28	G255	F	31	1.16	73.1	5.32	16.52	0.92	598.9	91.2	2.52	6.41	15.6	11.8	10.7	1.19
H29	G257	F	44	1.68	91.5	4.7	12.94	1.82	84.3	396.5	2.56	4.08	15.2	11.1	3.6	3.5
H30	G260	F	50	1.27	85.4	3.89	12.74	3.36	1300	500	1.77	6.33	12.3	13	3.7	1.19
H31	G261	F	37	1.24	78	4.23	14.06	2.57	1300	342.5	1.69	5.18	21	22.8	6.44	0.6
H32	G262	F	37	1.07	83.2	3.94	16.29	1.87	96.7	160.4	2.88	6.02	18	8.79	2.17	2.75
H33	G265	F	45	1.71	34.2	4.25	18.45	2.72	1300	500	1.6	6.74	25.1	24.1	5.72	1.66
H34	G274	F	43	0.93	7.24	3.93	12.96	3.55	56.87	1000	7.18	4.56	15.5	4.81	6.92	0.87
H35	G275	F	30	1.87	64.5	5.36	13.05	11.16	80.2	26.2	5.96	5.3	13.5	13.5	4.34	0.66
H36	G276	F	53	1.29	66.4	4.26	12.49	25.73	1300	42.5	3.99	6.48	19.3	15.1	6.34	0.7
H37	G277	F	56	1.77	82.5	5.13	13.54	3.1	530.3	288.4	4.61	8.75	13.6	11.2	3.69	1.26
H38	G278	F	32	1.46	70.8	4.6	15.26	1.2	226.7	88.3	3.88	5.41	17.6	7.83	4	0.43
H39	G279	F	25	1.33	113.2	4.71	19.74	2.47	157.1	500	5.91	4.28	17.8	10.1	3.96	0.91
H40	G283	F	50	1.37	69.9			2.03	1300	121.8	4.28	6.29	18.1	10.8	2.97	1.25
H41	G284	F	34	1.37	89.6	4.24	14.41	2.13	1300	267.6	5.11	5.58	16.5	4.01	6.72	2.8
H42	G285	F	55			4.83	16.88	13	388.5	266	2.42	8.71	19	10.5	9.41	0.63
H43	G288	F	16	0.96	11	2.91	4.84	59.83	1300	500	4.97	5.45	18.8	5.12	7.19	2.25
H44	G289	F	39	1.32	66	4.56	13.22	4.53	56	24.8	4.59	6.93	15.7	6.79	5.87	1.24
H45	G293	F	47	1.25	78.9	4.35	23.92	4.75	49.6	500	5.02	7.12	16.6	7.25	9.75	1.6
H46	G294	F	41	1.31	55.8	4.83	15.58	6.37	1300	59.9	5.29	7	15.4	6.44	10.6	0.99
H47	G326	F	56	1.65	70.9	4.75	13.78	2.51	1300	335.5	3.62	4.2	22.5	16.8	3.56	0.69
H48	G327	F	50	1.6	101.1	5.05	18.12	0.96	78.6	246.5	2.99	4.57	17.9	23	4.72	1.23
H49	G328	F	33	1.16	75.4	4.22	19.13	5.22	1300	500	2.86	4.93	12.9	11.4	5.5	1.02
H50	G329	F	26	1.59	69.5	4.28	13.53	2.01	1300	500	3.2	5.79	20.4	12.6	7.2	0.92
H51	G330	F	41	1.39	84.2	4.34	18.05	2.69	82.1	500	4.94	7.58	15.9	1.83	3.55	2.2
H52	G331	F	31	1.55	96.2	5.2	19.9	5.07	1300	461.1	3.57	8.2	13	4.73	4.4	0.96
H53	G332	F	43	1.71	102.4	4.68	16.57	2.59	1300	472.2	2.39	6.5	16.5	8.46	6	1.23
